# Supplementary material for: Antibacterial Activity and Action Mechanism of Bacteriocin Paracin wx7 as a Selective Biopreservative against Vancomycin-Resistant Enterococcus faecalis in Fresh-Cut Lettuce
Source: Foods. 2024 May 8;13(10):1448. doi: 10.3390/foods13101448 (PMC11119456; doi:10.3390/foods13101448)
Supplement: Supplementary file 1 [file foods-13-01448-s001.zip]

Archive with 1 entries (1 files):
- foods-2976268-supplementary.pdf
